# Supplementary material for: Psallusthomashenryi sp. n. and Psalluslucanicus from Turkey (Hemiptera, Heteroptera, Miridae)
Source: Zookeys. 2018 Nov 15;(796):253–65. doi: 10.3897/zookeys.796.21536 (PMC6250770; doi:10.3897/zookeys.796.21536)
Supplement: XML Treatment for Psallus thomashenryi [file zookeys.796.21536-treatment1.xml]

<!DOCTYPE tp:taxon-treatment
  PUBLIC "-//TaxonX//DTD Taxonomic Treatment Publishing DTD v0 20100105//EN" "tax-treatment-NSO.dtd">
<tp:taxon-treatment xmlns:tp="http://www.plazi.org/taxpub"><tp:treatment-meta><kwd-group><label>Taxon classification</label><kwd><named-content xmlns:xlink="http://www.w3.org/1999/xlink" content-type="kingdom">Animalia</named-content></kwd><kwd><named-content xmlns:xlink="http://www.w3.org/1999/xlink" content-type="order">Hemiptera</named-content></kwd><kwd><named-content xmlns:xlink="http://www.w3.org/1999/xlink" content-type="family">Miridae</named-content></kwd></kwd-group><mixed-citation publication-type="journal"><person-group><name><surname>Carapezza</surname><given-names>Attilio</given-names></name><name><surname>Kment</surname><given-names>Petr</given-names></name></person-group><article-title><italic><tp:taxon-name><tp:taxon-name-part taxon-name-part-type="genus" reg="Psallus">Psallus</tp:taxon-name-part><tp:taxon-name-part taxon-name-part-type="species" reg="thomashenryi">thomashenryi</tp:taxon-name-part></tp:taxon-name></italic> sp. n. and <italic><tp:taxon-name><tp:taxon-name-part taxon-name-part-type="genus" reg="Psallus">Psallus</tp:taxon-name-part><tp:taxon-name-part taxon-name-part-type="species" reg="lucanicus">lucanicus</tp:taxon-name-part></tp:taxon-name></italic> from Turkey (<tp:taxon-name><tp:taxon-name-part taxon-name-part-type="order">Hemiptera</tp:taxon-name-part></tp:taxon-name>, <tp:taxon-name><tp:taxon-name-part taxon-name-part-type="suborder">Heteroptera</tp:taxon-name-part></tp:taxon-name>, <tp:taxon-name><tp:taxon-name-part taxon-name-part-type="family">Miridae</tp:taxon-name-part></tp:taxon-name>)</article-title><source>Zookeys</source><day>15</day><month>11</month><year>2018</year><volume>2018</volume><issue>796</issue><fpage>253</fpage><lpage>265</lpage><pub-id pub-id-type="doi">10.3897/zookeys.796.21536</pub-id></mixed-citation></tp:treatment-meta><tp:nomenclature><tp:taxon-name>
            <tp:taxon-name-part taxon-name-part-type="genus" reg="Psallus">Psallus</tp:taxon-name-part>
            <tp:taxon-name-part taxon-name-part-type="species" reg="thomashenryi">thomashenryi</tp:taxon-name-part>
            <object-id xmlns:xlink="http://www.w3.org/1999/xlink" content-type="zoobank" xlink:type="simple">http://zoobank.org/EDE2EE97-C112-4896-9AC1-A805CF5A9AB4</object-id>
          </tp:taxon-name><tp:taxon-status xmlns:xlink="http://www.w3.org/1999/xlink" xlink:type="simple">sp. n.</tp:taxon-status><xref ref-type="fig" rid="F1">Figs 1</xref><xref ref-type="fig" rid="F2">, 2–7</xref></tp:nomenclature><tp:treatment-sec sec-type="type locality" id="SECID0EONAC"><title>Type locality.</title><p>Turkey, southern Anatolia, Mersin Province, Göksu Nehri river canyon, Evkafçiftliği, <named-content xmlns:xlink="http://www.w3.org/1999/xlink" content-type="dwc:verbatimCoordinates" xlink:type="simple"><named-content content-type="geo-json" specific-use="{&#34;type&#34;:&#34;Point&#34;,&#34;coordinates&#34;:[33.636750,36.456556]}" id="NCID0EXNAC" xlink:type="simple">36°27'23.6"N, 33°38'12.3"E</named-content></named-content>.</p></tp:treatment-sec><tp:treatment-sec sec-type="type material" id="SECID0E3NAC"><title>Type material.</title><p><bold>Holotype</bold>: ♂, glued on a pointed cardboard with genitalia glued on the same cardboard with labels as follows: <named-content xmlns:xlink="http://www.w3.org/1999/xlink" content-type="dwc:verbatimCoordinates" xlink:type="simple"><named-content content-type="geo-json" specific-use="{&#34;type&#34;:&#34;Point&#34;,&#34;coordinates&#34;:[33.636750,36.456556]}" id="NCID0EHOAC" xlink:type="simple">36°27'23.6"N, 33°38'12.3"E</named-content></named-content> / AS. TURKEY, İÇEL prov. / Evkafçiftliği, Göksu Nehri canyon / valley of drying brook, sweep / 5.v.2007, lgt. P. Kment [white printed label] // HOLOTYPUS / <italic>PSALLUS (PSALLUS)</italic> / <italic>THOMASHENRYI</italic> / sp. n. / det. Carapezza &amp; Kment 2017 [red printed label]’ (<named-content xmlns:xlink="http://www.w3.org/1999/xlink" content-type="dwc:institutional_code" xlink:type="simple">NMPC</named-content>).</p><p><bold>Paratype</bold>: ♀, glued on a pointed cardboard with labels as follows: <named-content xmlns:xlink="http://www.w3.org/1999/xlink" content-type="dwc:verbatimCoordinates" xlink:type="simple"><named-content content-type="geo-json" specific-use="{&#34;type&#34;:&#34;Point&#34;,&#34;coordinates&#34;:[33.636750,36.456556]}" id="NCID0EFPAC" xlink:type="simple">36°27'23.6"N, 33°38'12.3"E</named-content></named-content> / AS. TURKEY, İÇEL prov. / Evkafçiftliği, Göksu Nehri canyon / valley of drying brook, sweep / 5.v.2007, lgt. P. Kment [white printed label] // PARATYPUS / <italic>PSALLUS (PSALLUS)</italic> / <italic>THOMASHENRYI</italic> / sp. n. / det. Carapezza &amp; Kment 2017 [red printed label]’ (<named-content xmlns:xlink="http://www.w3.org/1999/xlink" content-type="dwc:institutional_code" xlink:type="simple">NMPC</named-content>).</p></tp:treatment-sec><tp:treatment-sec sec-type="description" id="SECID0E3PAC"><title>Description.</title><p><bold><italic>Male</italic></bold>. <italic>Coloration</italic> (Fig. <xref ref-type="fig" rid="F1">1</xref>). Dorsal coloration almost uniformly orange. Head orange, vertex basally with four small reddish dots arranged in line, frons with five whitish lateral arcs; apex of clypeus whitish. Antennae pale yellowish, scape with faint basal annulation and with two preapical dark dots; labium pale yellowish, apical half of last segment darkened. Pronotum orange with traces of reddish dotting in anterior half; scutellum and hemelytra orange, cuneus basally and apically whitish; membrane pale, hyaline, veins concolorous. Thoracic sterna orange with reddish tinge, legs pale yellowish, femora with irregular orange to reddish-brown dots, more numerous on hind femora; tibial spines black, arising from small dark spots; tarsi uniformly pale.</p><fig id="F1" position="float" orientation="portrait"><label>Figure 1.</label><caption><p>Habitus of <italic><tp:taxon-name><tp:taxon-name-part taxon-name-part-type="genus" reg="Psallus">Psallus</tp:taxon-name-part><tp:taxon-name-part taxon-name-part-type="species" reg="thomashenryi">thomashenryi</tp:taxon-name-part></tp:taxon-name></italic> sp. n., holotype, male (2.29 mm).</p></caption><graphic xmlns:xlink="http://www.w3.org/1999/xlink" xlink:href="zookeys-796-253-g001.jpg" position="float" orientation="portrait" xlink:type="simple" id="oo_242884.jpg"/></fig><p><italic>Structure.</italic> Body elongate-ovoid (Fig. <xref ref-type="fig" rid="F1">1</xref>), about 2.8 times longer than basal width of pronotum. Head moderately projecting, in dorsal view 2.1 times wider than long, in frontal view 1.5 times wider than high, in lateral view 1.5 times longer than high; ocular index (ratio vertex/eye in dorsal view) 1.6. Antennae with segment II 0.8 times as long as basal width of pronotum. Labium slightly surpassing metacoxae. Hind femora elongate, 3.6 times longer than maximum width; tibial spines long, about twice longer than tibial diameter. Genital segment ventrally unkeeled; phallotheca (Fig. <xref ref-type="fig" rid="F2">2</xref>) robust, with a preapical lateral ridge, apex rounded; left paramere (Fig. <xref ref-type="fig" rid="F2">4</xref>) broad, apical process straight and thin, sensory lobe short, apically rounded; right paramere (Fig. <xref ref-type="fig" rid="F2">3</xref>) elongate, apical process straight; vesica (Figs <xref ref-type="fig" rid="F2">5–7</xref>) short, C-shaped, provided with robust postbasal lateral spicule extending apically to middle of vesica, terminating in elongate, apically recurved blade, armed with rows of denticles along inner side, and three fingerlike, apically bent blades, almost equal in size, originating near subapical secondary gonopore.</p><fig id="F2" position="float" orientation="portrait"><label>Figure 2–7.</label><caption><p>Male genitalia of <italic><tp:taxon-name><tp:taxon-name-part taxon-name-part-type="genus" reg="Psallus">Psallus</tp:taxon-name-part><tp:taxon-name-part taxon-name-part-type="species" reg="thomashenryi">thomashenryi</tp:taxon-name-part></tp:taxon-name></italic> sp. n.: <bold>2</bold> phallotheca <bold>3</bold> left paramere <bold>4</bold> right paramere <bold>5</bold> vesica in lateral view <bold>6–7</bold> apex of vesica in different views. Scale bar: 0.2 mm.</p></caption><graphic xmlns:xlink="http://www.w3.org/1999/xlink" xlink:href="zookeys-796-253-g002.jpg" position="float" orientation="portrait" xlink:type="simple" id="oo_242885.jpg"/></fig><!--PageBreak--><p><italic>Pubescence.</italic> Dorsum with reclining pale and semierect blackish setae; the latter few, mostly on head and lateral margins of pronotum.</p><p><bold><italic>Female.</italic></bold> Coloration similar to males but paler. Structure and pubescence as in males, but body more ovoid, 2.8 times longer than basal width of pronotum; ocular <!--PageBreak-->index 2.2. Female genitalia could not be examined due to the imperfectly sclerotized single specimen.</p></tp:treatment-sec><tp:treatment-sec sec-type="description" id="SECID0EODAE"><title>Measurements</title><p>(in mm). <italic>Male.</italic> Body length: 2.29; head width: 0.61; interocular distance: 0.27; pronotum width: 0.82; length of antennal segments: I – 0.13, II – 0.63, III – 0.29, IV – 0.24; length of tarsomeres: I – 0.11, II – 0.13, III – 0.15. <italic>Female</italic>. Body length: 2.38; head width: 0.61; interocular distance: 0.32; pronotum width: 0.89; length of antennal segments: I – 0.14, II – 0.58, III and IV missing.</p></tp:treatment-sec><tp:treatment-sec sec-type="Differential diagnosis" id="SECID0EYDAE"><title>Differential diagnosis.</title><p>The dorsal coloration almost uniformly orange and the C-shaped vesica with elongate apical processes show clearly that the new species belongs to the subgenus <tp:taxon-name><tp:taxon-name-part taxon-name-part-type="subgenus" reg="Psallus">Psallus</tp:taxon-name-part></tp:taxon-name> s. str. Its total length, 2.3 mm in both sexes, makes it one of the smallest species in the subgenus; only a few species have a body length less than or equal to 2.5 mm, namely <italic><tp:taxon-name><tp:taxon-name-part taxon-name-part-type="genus" reg="Psallus">P.</tp:taxon-name-part><tp:taxon-name-part taxon-name-part-type="species" reg="corsicus">corsicus</tp:taxon-name-part></tp:taxon-name></italic> Puton, 1875 and <italic><tp:taxon-name><tp:taxon-name-part taxon-name-part-type="genus" reg="Psallus">P.</tp:taxon-name-part><tp:taxon-name-part taxon-name-part-type="species" reg="jeitensis">jeitensis</tp:taxon-name-part></tp:taxon-name></italic> Wagner, 1963, but their coloration and male genitalia differ from those of the new species. By its habitus, <italic><tp:taxon-name><tp:taxon-name-part taxon-name-part-type="genus" reg="Psallus">Psallus</tp:taxon-name-part><tp:taxon-name-part taxon-name-part-type="species" reg="thomashenryi">thomashenryi</tp:taxon-name-part></tp:taxon-name></italic> is very close to the East-Mediterranean <italic><tp:taxon-name><tp:taxon-name-part taxon-name-part-type="genus" reg="Psallus">P.</tp:taxon-name-part><tp:taxon-name-part taxon-name-part-type="species" reg="asthenicus">asthenicus</tp:taxon-name-part></tp:taxon-name></italic> Seidenstücker, 1966, from which, as from any other species of its genus, it can be distinguished by the char<!--PageBreak-->acteristic male genitalia, especially the unique apical blades of the vesica. In particular, <italic><tp:taxon-name><tp:taxon-name-part taxon-name-part-type="genus" reg="Psallus">P.</tp:taxon-name-part><tp:taxon-name-part taxon-name-part-type="species" reg="asthenicus">asthenicus</tp:taxon-name-part></tp:taxon-name></italic> is larger (body length 2.8–3.1 mm), the postbasal lateral spicule of the vesica is membranous and its apical blades are horn-like, gradually tapering, apically pointed, and the central one is shaped like the head of a bird (see Seidenstücker 1966, figs 25a, 25b).</p></tp:treatment-sec><tp:treatment-sec sec-type="etymology" id="SECID0EAGAE"><title>Etymology.</title><p>The new species is named in honor of our colleague Thomas J. Henry on his 70th birthday in recognition of his great contribution to the advancement of heteropterology and as a token of personal friendship and gratitude. The specific epithet is a noun in the genitive case.</p></tp:treatment-sec><tp:treatment-sec sec-type="habitat" id="SECID0EFGAE"><title>Habitat.</title><p>The specimens were beaten from shrubs and trees growing around a small drying-up brook at the village margin. In the same habitat, the new species was collected with the following other species of <tp:taxon-name><tp:taxon-name-part taxon-name-part-type="family">Miridae</tp:taxon-name-part></tp:taxon-name>: <italic><tp:taxon-name><tp:taxon-name-part taxon-name-part-type="genus" reg="Amblytylus">Amblytylus</tp:taxon-name-part><tp:taxon-name-part taxon-name-part-type="species" reg="concolor">concolor</tp:taxon-name-part></tp:taxon-name></italic> Jakovlev, 1877, <italic><tp:taxon-name><tp:taxon-name-part taxon-name-part-type="genus" reg="Closterotomus">Closterotomus</tp:taxon-name-part><tp:taxon-name-part taxon-name-part-type="species" reg="annulus">annulus</tp:taxon-name-part></tp:taxon-name></italic> (Brullé, 1832), <italic><tp:taxon-name><tp:taxon-name-part taxon-name-part-type="genus" reg="Closterotomus">C.</tp:taxon-name-part><tp:taxon-name-part taxon-name-part-type="species" reg="norwegicus">norwegicus</tp:taxon-name-part></tp:taxon-name></italic> (Gmelin, 1790), <tp:taxon-name><tp:taxon-name-part taxon-name-part-type="genus" reg="Globiceps">Globiceps</tp:taxon-name-part> (<tp:taxon-name-part taxon-name-part-type="subgenus" reg="Paraglobiceps">Paraglobiceps</tp:taxon-name-part>) <tp:taxon-name-part taxon-name-part-type="species" reg="syriacus">syriacus</tp:taxon-name-part></tp:taxon-name> Wagner, 1969, <tp:taxon-name><tp:taxon-name-part taxon-name-part-type="genus" reg="Heterocordylus">Heterocordylus</tp:taxon-name-part> (<tp:taxon-name-part taxon-name-part-type="subgenus" reg="Bothrocranum">Bothrocranum</tp:taxon-name-part>) <tp:taxon-name-part taxon-name-part-type="species" reg="carbonellus">carbonellus</tp:taxon-name-part></tp:taxon-name> Seidenstücker, 1956, <italic><tp:taxon-name><tp:taxon-name-part taxon-name-part-type="genus" reg="Lepidargyrus">Lepidargyrus</tp:taxon-name-part><tp:taxon-name-part taxon-name-part-type="species" reg="syriacus">syriacus</tp:taxon-name-part></tp:taxon-name></italic> (Wagner, 1956), <italic><tp:taxon-name><tp:taxon-name-part taxon-name-part-type="genus" reg="Paredrocoris">Paredrocoris</tp:taxon-name-part><tp:taxon-name-part taxon-name-part-type="species" reg="pectoralis">pectoralis</tp:taxon-name-part></tp:taxon-name></italic> Reuter, 1878, <tp:taxon-name><tp:taxon-name-part taxon-name-part-type="genus" reg="Phytocoris">Phytocoris</tp:taxon-name-part> (<tp:taxon-name-part taxon-name-part-type="subgenus" reg="Exophytocoris">Exophytocoris</tp:taxon-name-part>) <tp:taxon-name-part taxon-name-part-type="species" reg="parvulus">parvulus</tp:taxon-name-part></tp:taxon-name> Reuter, 1880, and <italic><tp:taxon-name><tp:taxon-name-part taxon-name-part-type="genus" reg="Plagiognathus">Plagiognathus</tp:taxon-name-part><tp:taxon-name-part taxon-name-part-type="species" reg="marivanensis">marivanensis</tp:taxon-name-part></tp:taxon-name></italic> Linnavuori, 2010.</p></tp:treatment-sec><tp:treatment-sec sec-type="distribution" id="SECID0E3JAE"><title>Distribution.</title><p>Endemic to southern Anatolia.</p></tp:treatment-sec></tp:taxon-treatment>
