# Supplementary material for: Psallusthomashenryi sp. n. and Psalluslucanicus from Turkey (Hemiptera, Heteroptera, Miridae)
Source: Zookeys. 2018 Nov 15;(796):253–65. doi: 10.3897/zookeys.796.21536 (PMC6250770; doi:10.3897/zookeys.796.21536)
Supplement: XML Treatment for Atomoscelis onusta [file zookeys.796.21536-treatment2.xml]

<!DOCTYPE tp:taxon-treatment
  PUBLIC "-//TaxonX//DTD Taxonomic Treatment Publishing DTD v0 20100105//EN" "tax-treatment-NSO.dtd">
<tp:taxon-treatment xmlns:tp="http://www.plazi.org/taxpub"><tp:treatment-meta><kwd-group><label>Taxon classification</label><kwd><named-content xmlns:xlink="http://www.w3.org/1999/xlink" content-type="kingdom">Animalia</named-content></kwd><kwd><named-content xmlns:xlink="http://www.w3.org/1999/xlink" content-type="order">Hemiptera</named-content></kwd><kwd><named-content xmlns:xlink="http://www.w3.org/1999/xlink" content-type="family">Miridae</named-content></kwd></kwd-group><mixed-citation publication-type="journal"><person-group><name><surname>Carapezza</surname><given-names>Attilio</given-names></name><name><surname>Kment</surname><given-names>Petr</given-names></name></person-group><article-title><italic><tp:taxon-name><tp:taxon-name-part taxon-name-part-type="genus" reg="Psallus">Psallus</tp:taxon-name-part><tp:taxon-name-part taxon-name-part-type="species" reg="thomashenryi">thomashenryi</tp:taxon-name-part></tp:taxon-name></italic> sp. n. and <italic><tp:taxon-name><tp:taxon-name-part taxon-name-part-type="genus" reg="Psallus">Psallus</tp:taxon-name-part><tp:taxon-name-part taxon-name-part-type="species" reg="lucanicus">lucanicus</tp:taxon-name-part></tp:taxon-name></italic> from Turkey (<tp:taxon-name><tp:taxon-name-part taxon-name-part-type="order">Hemiptera</tp:taxon-name-part></tp:taxon-name>, <tp:taxon-name><tp:taxon-name-part taxon-name-part-type="suborder">Heteroptera</tp:taxon-name-part></tp:taxon-name>, <tp:taxon-name><tp:taxon-name-part taxon-name-part-type="family">Miridae</tp:taxon-name-part></tp:taxon-name>)</article-title><source>Zookeys</source><day>15</day><month>11</month><year>2018</year><volume>2018</volume><issue>796</issue><fpage>253</fpage><lpage>265</lpage><pub-id pub-id-type="doi">10.3897/zookeys.796.21536</pub-id></mixed-citation></tp:treatment-meta><tp:nomenclature><tp:taxon-name>
              <tp:taxon-name-part taxon-name-part-type="genus" reg="Atomoscelis">Atomoscelis</tp:taxon-name-part>
              <tp:taxon-name-part taxon-name-part-type="species" reg="onusta">onusta</tp:taxon-name-part>
            </tp:taxon-name><tp:taxon-authority>(Fieber, 1861)</tp:taxon-authority><tp:nomenclature-citation-list><tp:nomenclature-citation><tp:taxon-name>
                  <tp:taxon-name-part taxon-name-part-type="genus" reg="Atomoscelis"/>
                  <tp:taxon-name-part taxon-name-part-type="species" reg="onusta"/>
                </tp:taxon-name><comment>= <tp:taxon-name><tp:taxon-name-part taxon-name-part-type="genus" reg="Psallus">Psallus</tp:taxon-name-part><tp:taxon-name-part taxon-name-part-type="species" reg="aurora">aurora</tp:taxon-name-part></tp:taxon-name> (misidentification): <xref ref-type="bibr" rid="B15">Hoberlandt (1956)</xref>: 54 (record). </comment></tp:nomenclature-citation></tp:nomenclature-citation-list></tp:nomenclature><tp:treatment-sec sec-type="material" id="SECID0E1LAE"><title>Material examined.</title><p><bold>TURKEY: Anatolia: Adana Province</bold>: Toros Mts., Kozan, 8.–9.viii.1947, 1 ♂, Exp. N. Mus. ČSR lgt., L. Hoberlandt 1954 det. as <italic><tp:taxon-name><tp:taxon-name-part taxon-name-part-type="genus" reg="Psallus">Psallus</tp:taxon-name-part><tp:taxon-name-part taxon-name-part-type="species" reg="aurora">aurora</tp:taxon-name-part></tp:taxon-name></italic> (<named-content xmlns:xlink="http://www.w3.org/1999/xlink" content-type="dwc:institutional_code" xlink:type="simple">NMPC</named-content>).</p></tp:treatment-sec><tp:treatment-sec sec-type="comments" id="SECID0ESMAE"><title>Comment.</title><p><italic><tp:taxon-name><tp:taxon-name-part taxon-name-part-type="genus" reg="Psallus">Psallus</tp:taxon-name-part><tp:taxon-name-part taxon-name-part-type="species" reg="aurora">aurora</tp:taxon-name-part></tp:taxon-name></italic> is a West-Mediterranean species known from France, Italy, Portugal, Spain, Algeria, Libya, Morocco and Tunisia (<xref ref-type="bibr" rid="B19">Kerzhner and Josifov 1999</xref>). The record from Turkey was considered doubtful by <xref ref-type="bibr" rid="B19">Kerzhner and Josifov (1999</xref>: 412). Our recent reexamination of the voucher specimen confirmed that it was misidentified and belongs to the widely distributed Palearctic species <italic><tp:taxon-name><tp:taxon-name-part taxon-name-part-type="genus" reg="Atomoscelis">Atomoscelis</tp:taxon-name-part><tp:taxon-name-part taxon-name-part-type="species" reg="onusta">onusta</tp:taxon-name-part></tp:taxon-name></italic>. We therefore exclude <italic><tp:taxon-name><tp:taxon-name-part taxon-name-part-type="genus" reg="Psallus">P.</tp:taxon-name-part><tp:taxon-name-part taxon-name-part-type="species" reg="aurora">aurora</tp:taxon-name-part></tp:taxon-name></italic> from the list of Turkish fauna.</p></tp:treatment-sec><ref-list><ref id="B15"><mixed-citation xmlns:xlink="http://www.w3.org/1999/xlink" xlink:type="simple"><person-group><name name-style="western"><surname>Hoberlandt</surname><given-names>L</given-names></name></person-group> (<year>1956</year>) <article-title>Results of the Zoological Scientific Expedition of the National Museum in Praha to Turkey. 18. <tp:taxon-name><tp:taxon-name-part taxon-name-part-type="order">Hemiptera</tp:taxon-name-part></tp:taxon-name> IV. Terrestrial <tp:taxon-name><tp:taxon-name-part taxon-name-part-type="order">Hemiptera</tp:taxon-name-part></tp:taxon-name>-<tp:taxon-name><tp:taxon-name-part taxon-name-part-type="suborder">Heteroptera</tp:taxon-name-part></tp:taxon-name> of Turkey.</article-title><source>Acta Entomologica Musei Nationalis Pragae, Supplementum</source><volume>3</volume> [<issue>1955</issue>]: <fpage>1</fpage>–<lpage>264</lpage>.</mixed-citation></ref><ref id="B19"><mixed-citation xmlns:xlink="http://www.w3.org/1999/xlink" xlink:type="simple"><person-group><name name-style="western"><surname>Kerzhner</surname><given-names>IM</given-names></name><name name-style="western"><surname>Josifov</surname><given-names>M</given-names></name></person-group> (<year>1999</year>) <article-title><tp:taxon-name><tp:taxon-name-part taxon-name-part-type="family">Miridae</tp:taxon-name-part></tp:taxon-name> Hahn, 1833.</article-title> In: <person-group><name name-style="western"><surname>Aukema</surname><given-names>B</given-names></name><name name-style="western"><surname>Rieger</surname><given-names>Ch</given-names></name></person-group> (<role>Eds</role>) <issue-title>Catalogue of the Heteroptera of the Palaearctic Region, Volume 3: Cimicomorpha II.</issue-title><source>The Netherlands Entomological Society, Amsterdam</source>, <fpage>1</fpage>–<lpage>577</lpage>.</mixed-citation></ref></ref-list></tp:taxon-treatment>
