# Supplementary material for: Psallusthomashenryi sp. n. and Psalluslucanicus from Turkey (Hemiptera, Heteroptera, Miridae)
Source: Zookeys. 2018 Nov 15;(796):253–65. doi: 10.3897/zookeys.796.21536 (PMC6250770; doi:10.3897/zookeys.796.21536)
Supplement: XML Treatment for Plagiognathus (Plagiognathus) marivanensis [file zookeys.796.21536-treatment3.xml]

<!DOCTYPE tp:taxon-treatment
  PUBLIC "-//TaxonX//DTD Taxonomic Treatment Publishing DTD v0 20100105//EN" "tax-treatment-NSO.dtd">
<tp:taxon-treatment xmlns:tp="http://www.plazi.org/taxpub"><tp:treatment-meta><kwd-group><label>Taxon classification</label><kwd><named-content xmlns:xlink="http://www.w3.org/1999/xlink" content-type="kingdom">Animalia</named-content></kwd><kwd><named-content xmlns:xlink="http://www.w3.org/1999/xlink" content-type="order">Hemiptera</named-content></kwd><kwd><named-content xmlns:xlink="http://www.w3.org/1999/xlink" content-type="family">Miridae</named-content></kwd></kwd-group><mixed-citation publication-type="journal"><person-group><name><surname>Carapezza</surname><given-names>Attilio</given-names></name><name><surname>Kment</surname><given-names>Petr</given-names></name></person-group><article-title><italic><tp:taxon-name><tp:taxon-name-part taxon-name-part-type="genus" reg="Psallus">Psallus</tp:taxon-name-part><tp:taxon-name-part taxon-name-part-type="species" reg="thomashenryi">thomashenryi</tp:taxon-name-part></tp:taxon-name></italic> sp. n. and <italic><tp:taxon-name><tp:taxon-name-part taxon-name-part-type="genus" reg="Psallus">Psallus</tp:taxon-name-part><tp:taxon-name-part taxon-name-part-type="species" reg="lucanicus">lucanicus</tp:taxon-name-part></tp:taxon-name></italic> from Turkey (<tp:taxon-name><tp:taxon-name-part taxon-name-part-type="order">Hemiptera</tp:taxon-name-part></tp:taxon-name>, <tp:taxon-name><tp:taxon-name-part taxon-name-part-type="suborder">Heteroptera</tp:taxon-name-part></tp:taxon-name>, <tp:taxon-name><tp:taxon-name-part taxon-name-part-type="family">Miridae</tp:taxon-name-part></tp:taxon-name>)</article-title><source>Zookeys</source><day>15</day><month>11</month><year>2018</year><volume>2018</volume><issue>796</issue><fpage>253</fpage><lpage>265</lpage><pub-id pub-id-type="doi">10.3897/zookeys.796.21536</pub-id></mixed-citation></tp:treatment-meta><tp:nomenclature><tp:taxon-name><tp:taxon-name-part taxon-name-part-type="genus" reg="Plagiognathus">Plagiognathus</tp:taxon-name-part> (<tp:taxon-name-part taxon-name-part-type="subgenus" reg="Plagiognathus">Plagiognathus</tp:taxon-name-part>) <tp:taxon-name-part taxon-name-part-type="species" reg="marivanensis">marivanensis</tp:taxon-name-part></tp:taxon-name><tp:taxon-authority>Linnavuori, 2010</tp:taxon-authority><tp:nomenclature-citation-list><tp:nomenclature-citation><tp:taxon-name><tp:taxon-name-part taxon-name-part-type="genus" reg="Plagiognathus">Plagiognathus</tp:taxon-name-part> (<tp:taxon-name-part taxon-name-part-type="subgenus" reg="Plagiognathus">Plagiognathus</tp:taxon-name-part>) <tp:taxon-name-part taxon-name-part-type="species" reg="marivanensis">marivanensis</tp:taxon-name-part></tp:taxon-name><comment>Linnavuori, 2010: 388 (original description).</comment></tp:nomenclature-citation></tp:nomenclature-citation-list></tp:nomenclature><tp:treatment-sec sec-type="material" id="SECID0EYPAE"><title>Material examined.</title><p><bold>TURKEY: Anatolia: Mersin Province</bold>: Göksu Nehri river canyon, Evkafçiftliği, <named-content xmlns:xlink="http://www.w3.org/1999/xlink" content-type="dwc:verbatimCoordinates" xlink:type="simple"><named-content content-type="geo-json" specific-use="{&#34;type&#34;:&#34;Point&#34;,&#34;coordinates&#34;:[33.636750,36.456556]}" id="NCID0EDQAE" xlink:type="simple">36°27'23.6"N, 33°38'12.3"E</named-content></named-content>, valley of drying brook, sweeping, 5.v.2007, 1 ♀., P. Kment lgt. (<named-content xmlns:xlink="http://www.w3.org/1999/xlink" content-type="dwc:institutional_code" xlink:type="simple">NMPC</named-content>).</p><!--PageBreak--></tp:treatment-sec><tp:treatment-sec sec-type="distribution" id="SECID0EOQAE"><title>Distribution.</title><p>The species was described recently from western Iran (provinces Kohgiluyeh and Boyerahmad, Kurdestan, and West Azerbaijan) by <xref ref-type="bibr" rid="B28">Linnavuori (2010)</xref>. It was later recorded from Turkey, eastern Anatolia (provinces Elazığ and Dıarbakır; <xref ref-type="bibr" rid="B32">Matocq et al. 2014</xref>). Here the westernmost record of this poorly known species is presented, extending its distribution to southern Anatolia.</p></tp:treatment-sec><ref-list><ref id="B28"><mixed-citation xmlns:xlink="http://www.w3.org/1999/xlink" xlink:type="simple"><person-group><name name-style="western"><surname>Linnavuori</surname><given-names>RE</given-names></name></person-group> (<year>2010</year>) <article-title>Studies on the <tp:taxon-name><tp:taxon-name-part taxon-name-part-type="family">Miridae</tp:taxon-name-part></tp:taxon-name> (<tp:taxon-name><tp:taxon-name-part taxon-name-part-type="subfamily">Phylinae</tp:taxon-name-part></tp:taxon-name>, addenda to <tp:taxon-name><tp:taxon-name-part taxon-name-part-type="subfamily">Deraeocorinae</tp:taxon-name-part></tp:taxon-name> and <tp:taxon-name><tp:taxon-name-part taxon-name-part-type="subfamily">Orthotylinae</tp:taxon-name-part></tp:taxon-name>) of Khuzestan and the adjacent provinces of Iran (<tp:taxon-name><tp:taxon-name-part taxon-name-part-type="order">Hemiptera</tp:taxon-name-part></tp:taxon-name>: <tp:taxon-name><tp:taxon-name-part taxon-name-part-type="suborder">Heteroptera</tp:taxon-name-part></tp:taxon-name>).</article-title><source>Acta Entomologica Musei Nationalis Pragae</source><volume>50</volume>: <fpage>369</fpage>–<lpage>414</lpage>.</mixed-citation></ref><ref id="B32"><mixed-citation xmlns:xlink="http://www.w3.org/1999/xlink" xlink:type="simple"><person-group><name name-style="western"><surname>Matocq</surname><given-names>A</given-names></name><name name-style="western"><surname>Pluot-Sigwalt</surname><given-names>D</given-names></name><name name-style="western"><surname>Özgen</surname><given-names>İ</given-names></name></person-group> (<year>2014</year>) <article-title>Terrestrial <tp:taxon-name><tp:taxon-name-part taxon-name-part-type="order">Hemiptera</tp:taxon-name-part></tp:taxon-name> (<tp:taxon-name><tp:taxon-name-part taxon-name-part-type="suborder">Heteroptera</tp:taxon-name-part></tp:taxon-name>) collected in South-East Anatolia (Diyarbakır, Mardin and Elaziğ Provinces) (Turkey): Second List.</article-title><source>Munis Entomology and Zoology</source><volume>9</volume>: <fpage>884</fpage>–<lpage>930</lpage>.</mixed-citation></ref></ref-list></tp:taxon-treatment>
