# Supplementary material for: Psallusthomashenryi sp. n. and Psalluslucanicus from Turkey (Hemiptera, Heteroptera, Miridae)
Source: Zookeys. 2018 Nov 15;(796):253–65. doi: 10.3897/zookeys.796.21536 (PMC6250770; doi:10.3897/zookeys.796.21536)
Supplement: XML Treatment for Psallus (Psallus) lucanicus [file zookeys.796.21536-treatment4.xml]

<!DOCTYPE tp:taxon-treatment
  PUBLIC "-//TaxonX//DTD Taxonomic Treatment Publishing DTD v0 20100105//EN" "tax-treatment-NSO.dtd">
<tp:taxon-treatment xmlns:tp="http://www.plazi.org/taxpub"><tp:treatment-meta><kwd-group><label>Taxon classification</label><kwd><named-content xmlns:xlink="http://www.w3.org/1999/xlink" content-type="kingdom">Animalia</named-content></kwd><kwd><named-content xmlns:xlink="http://www.w3.org/1999/xlink" content-type="order">Hemiptera</named-content></kwd><kwd><named-content xmlns:xlink="http://www.w3.org/1999/xlink" content-type="family">Miridae</named-content></kwd></kwd-group><mixed-citation publication-type="journal"><person-group><name><surname>Carapezza</surname><given-names>Attilio</given-names></name><name><surname>Kment</surname><given-names>Petr</given-names></name></person-group><article-title><italic><tp:taxon-name><tp:taxon-name-part taxon-name-part-type="genus" reg="Psallus">Psallus</tp:taxon-name-part><tp:taxon-name-part taxon-name-part-type="species" reg="thomashenryi">thomashenryi</tp:taxon-name-part></tp:taxon-name></italic> sp. n. and <italic><tp:taxon-name><tp:taxon-name-part taxon-name-part-type="genus" reg="Psallus">Psallus</tp:taxon-name-part><tp:taxon-name-part taxon-name-part-type="species" reg="lucanicus">lucanicus</tp:taxon-name-part></tp:taxon-name></italic> from Turkey (<tp:taxon-name><tp:taxon-name-part taxon-name-part-type="order">Hemiptera</tp:taxon-name-part></tp:taxon-name>, <tp:taxon-name><tp:taxon-name-part taxon-name-part-type="suborder">Heteroptera</tp:taxon-name-part></tp:taxon-name>, <tp:taxon-name><tp:taxon-name-part taxon-name-part-type="family">Miridae</tp:taxon-name-part></tp:taxon-name>)</article-title><source>Zookeys</source><day>15</day><month>11</month><year>2018</year><volume>2018</volume><issue>796</issue><fpage>253</fpage><lpage>265</lpage><pub-id pub-id-type="doi">10.3897/zookeys.796.21536</pub-id></mixed-citation></tp:treatment-meta><tp:nomenclature><tp:taxon-name><tp:taxon-name-part taxon-name-part-type="genus" reg="Psallus">Psallus</tp:taxon-name-part> (<tp:taxon-name-part taxon-name-part-type="subgenus" reg="Psallus">Psallus</tp:taxon-name-part>) <tp:taxon-name-part taxon-name-part-type="species" reg="lucanicus">lucanicus</tp:taxon-name-part></tp:taxon-name><tp:taxon-authority>Wagner, 1968</tp:taxon-authority><tp:nomenclature-citation-list><tp:nomenclature-citation><tp:taxon-name>
                  <tp:taxon-name-part taxon-name-part-type="genus" reg="Psallus">Psallus</tp:taxon-name-part>
                  <tp:taxon-name-part taxon-name-part-type="species" reg="lucanicus">lucanicus</tp:taxon-name-part>
                </tp:taxon-name><comment>Wagner, 1968: 273 (original description).</comment></tp:nomenclature-citation><tp:nomenclature-citation><tp:taxon-name>
                  <tp:taxon-name-part taxon-name-part-type="genus" reg="Psallus">Psallus</tp:taxon-name-part>
                  <tp:taxon-name-part taxon-name-part-type="species" reg="balcanicus">balcanicus</tp:taxon-name-part>
                </tp:taxon-name><comment>Josifov, 1969: 29 (original description). Synonymized by <xref ref-type="bibr" rid="B4">Carapezza (1988</xref>: 118, suspected) and <xref ref-type="bibr" rid="B19">Kerzhner and Josifov (1999</xref>: 416, confirmed).</comment></tp:nomenclature-citation></tp:nomenclature-citation-list></tp:nomenclature><tp:treatment-sec sec-type="material" id="SECID0EETAE"><title>Material examined.</title><p><bold>TURKEY: Anatolia: Mersin Province</bold>: Yeniköy env., slope above road to Gözne, <named-content xmlns:xlink="http://www.w3.org/1999/xlink" content-type="dwc:verbatimCoordinates" xlink:type="simple"><named-content content-type="geo-json" specific-use="{&#34;type&#34;:&#34;Point&#34;,&#34;coordinates&#34;:[34.505278,36.988472]}" id="NCID0EPTAE" xlink:type="simple">36°59'18.5"N 34°30'19"E</named-content></named-content>, on <tp:taxon-name><tp:taxon-name-part taxon-name-part-type="genus" reg="Quercus">Quercus</tp:taxon-name-part><tp:taxon-name-part taxon-name-part-type="uncertainty-rank">cf.</tp:taxon-name-part><tp:taxon-name-part taxon-name-part-type="species" reg="cerris">cerris</tp:taxon-name-part></tp:taxon-name>, 6.v.2007, 2 ♂♂ 3 ♀♀, P. Kment lgt. (<named-content xmlns:xlink="http://www.w3.org/1999/xlink" content-type="dwc:institutional_code" xlink:type="simple">NMPC</named-content>).</p></tp:treatment-sec><tp:treatment-sec sec-type="host" id="SECID0EGUAE"><title>Host plant.</title><p>It is generally collected on <italic><tp:taxon-name><tp:taxon-name-part taxon-name-part-type="genus" reg="Quercus">Quercus</tp:taxon-name-part><tp:taxon-name-part taxon-name-part-type="species" reg="cerris">cerris</tp:taxon-name-part></tp:taxon-name></italic> (<xref ref-type="bibr" rid="B4">Carapezza 1988</xref>, <xref ref-type="bibr" rid="B3">Bryja and Kment 2002</xref>, Rabitsch 2003, <xref ref-type="bibr" rid="B1">Anonymus 2016</xref>, <xref ref-type="bibr" rid="B7">Denton 2016</xref>), but it also is known from <italic><tp:taxon-name><tp:taxon-name-part taxon-name-part-type="genus" reg="Quercus">Q.</tp:taxon-name-part><tp:taxon-name-part taxon-name-part-type="species" reg="pubescens">pubescens</tp:taxon-name-part></tp:taxon-name></italic> (<xref ref-type="bibr" rid="B4">Carapezza 1988</xref>) and <italic><tp:taxon-name><tp:taxon-name-part taxon-name-part-type="genus" reg="Quercus">Q.</tp:taxon-name-part><tp:taxon-name-part taxon-name-part-type="species" reg="macrolepis">macrolepis</tp:taxon-name-part></tp:taxon-name></italic> (<xref ref-type="bibr" rid="B40">Rieger 2007</xref>).</p></tp:treatment-sec><tp:treatment-sec sec-type="distribution" id="SECID0EFWAE"><title>Distribution.</title><p>The species was described from Lucania, a region in Southern Italy whence its name is derived. It was later found in other Italian regions including Sicily (<xref ref-type="bibr" rid="B56">Wagner 1968</xref>, <xref ref-type="bibr" rid="B4">Carapezza 1988</xref>, <xref ref-type="bibr" rid="B62">Wyniger 2004</xref>), and in Austria (Rabitsch 2003), Bulgaria (<xref ref-type="bibr" rid="B16">Josifov 1969</xref>, as <italic><tp:taxon-name><tp:taxon-name-part taxon-name-part-type="genus" reg="Psallus">P.</tp:taxon-name-part><tp:taxon-name-part taxon-name-part-type="species" reg="balcanicus">balcanicus</tp:taxon-name-part></tp:taxon-name></italic>; <xref ref-type="bibr" rid="B62">Wyniger 2004</xref>), Czech Republic (<xref ref-type="bibr" rid="B3">Bryja and Kment 2002</xref>, <xref ref-type="bibr" rid="B62">Wyniger 2004</xref>), Greece (<xref ref-type="bibr" rid="B40">Rieger 2007</xref>), Hungary (<xref ref-type="bibr" rid="B20">Kondorosy 2005</xref>), Slovakia (<xref ref-type="bibr" rid="B14">Günther 2000</xref>, <xref ref-type="bibr" rid="B62">Wyniger 2004</xref>), Slovenia (<xref ref-type="bibr" rid="B13">Gogala and Gogala 1986</xref>, <xref ref-type="bibr" rid="B12">Gogala 2006</xref>), and United Kingdom (<xref ref-type="bibr" rid="B1">Anonymus 2016</xref>, <xref ref-type="bibr" rid="B7">Denton 2016</xref>). This is the first record for Turkey and its easternmost occurrence.</p></tp:treatment-sec><ref-list><ref id="B4"><mixed-citation xmlns:xlink="http://www.w3.org/1999/xlink" xlink:type="simple"><person-group><name name-style="western"><surname>Carapezza</surname><given-names>A</given-names></name></person-group> (<year>1988</year>) <article-title>Settanta Eterotteri nuovi per la fauna siciliana (<tp:taxon-name><tp:taxon-name-part taxon-name-part-type="class">Insecta</tp:taxon-name-part></tp:taxon-name>, <tp:taxon-name><tp:taxon-name-part taxon-name-part-type="suborder">Heteroptera</tp:taxon-name-part></tp:taxon-name>).</article-title><source>Naturalista Siciliano, Série IV</source><volume>12</volume>: <fpage>107</fpage>–<lpage>126</lpage>.</mixed-citation></ref><ref id="B19"><mixed-citation xmlns:xlink="http://www.w3.org/1999/xlink" xlink:type="simple"><person-group><name name-style="western"><surname>Kerzhner</surname><given-names>IM</given-names></name><name name-style="western"><surname>Josifov</surname><given-names>M</given-names></name></person-group> (<year>1999</year>) <article-title><tp:taxon-name><tp:taxon-name-part taxon-name-part-type="family">Miridae</tp:taxon-name-part></tp:taxon-name> Hahn, 1833.</article-title> In: <person-group><name name-style="western"><surname>Aukema</surname><given-names>B</given-names></name><name name-style="western"><surname>Rieger</surname><given-names>Ch</given-names></name></person-group> (<role>Eds</role>) <issue-title>Catalogue of the Heteroptera of the Palaearctic Region, Volume 3: Cimicomorpha II.</issue-title><source>The Netherlands Entomological Society, Amsterdam</source>, <fpage>1</fpage>–<lpage>577</lpage>.</mixed-citation></ref><ref id="B3"><mixed-citation xmlns:xlink="http://www.w3.org/1999/xlink" xlink:type="simple"><person-group><name name-style="western"><surname>Bryja</surname><given-names>J</given-names></name><name name-style="western"><surname>Kment</surname><given-names>P</given-names></name></person-group> (<year>2002</year>) <article-title>New and interesting records of plant bugs (<tp:taxon-name><tp:taxon-name-part taxon-name-part-type="suborder">Heteroptera</tp:taxon-name-part></tp:taxon-name>: <tp:taxon-name><tp:taxon-name-part taxon-name-part-type="family">Miridae</tp:taxon-name-part></tp:taxon-name>) from the Czech and Slovak Republics.</article-title><source>Klapalekiana</source><volume>38</volume>: <fpage>1</fpage>–<lpage>10</lpage>.</mixed-citation></ref><ref id="B1"><mixed-citation xmlns:xlink="http://www.w3.org/1999/xlink" xlink:type="simple"><institution xlink:type="simple">Anonymus</institution> (<year>2016</year>) Species new to Britain: <italic><tp:taxon-name><tp:taxon-name-part taxon-name-part-type="genus">Psallus</tp:taxon-name-part><tp:taxon-name-part taxon-name-part-type="species">lucanicus</tp:taxon-name-part></tp:taxon-name></italic> Wagner, 1968 (<tp:taxon-name><tp:taxon-name-part taxon-name-part-type="family">Miridae</tp:taxon-name-part></tp:taxon-name>). HetNews 23: 4.</mixed-citation></ref><ref id="B7"><mixed-citation xmlns:xlink="http://www.w3.org/1999/xlink" xlink:type="simple"><person-group><name name-style="western"><surname>Denton</surname><given-names>J</given-names></name></person-group> (<year>2016</year>) Some <tp:taxon-name><tp:taxon-name-part taxon-name-part-type="order">Hemiptera</tp:taxon-name-part></tp:taxon-name> new to Kent from Greenwich Park. British Journal of Entomology and Natural History 29: 154.</mixed-citation></ref><ref id="B40"><mixed-citation xmlns:xlink="http://www.w3.org/1999/xlink" xlink:type="simple"><person-group><name name-style="western"><surname>Rieger</surname><given-names>Ch</given-names></name></person-group> (<year>2007</year>) <article-title>Neunachweise und Ergänzungen zur Wanzen-Fauna Griechenlands (<tp:taxon-name><tp:taxon-name-part taxon-name-part-type="class">Insecta</tp:taxon-name-part></tp:taxon-name>: <tp:taxon-name><tp:taxon-name-part taxon-name-part-type="suborder">Heteroptera</tp:taxon-name-part></tp:taxon-name>).</article-title><source>Mainzer Naturwissenschaftliches Archiv, Beiheft</source><volume>31</volume>: <fpage>199</fpage>–<lpage>207</lpage>.</mixed-citation></ref><ref id="B56"><mixed-citation xmlns:xlink="http://www.w3.org/1999/xlink" xlink:type="simple"><person-group><name name-style="western"><surname>Wagner</surname><given-names>E</given-names></name></person-group> (<year>1968</year>) <article-title>Über einige südeuropäische <tp:taxon-name><tp:taxon-name-part taxon-name-part-type="family">Miridae</tp:taxon-name-part></tp:taxon-name> (<tp:taxon-name><tp:taxon-name-part taxon-name-part-type="order">Hemiptera</tp:taxon-name-part></tp:taxon-name>, <tp:taxon-name><tp:taxon-name-part taxon-name-part-type="suborder">Heteroptera</tp:taxon-name-part></tp:taxon-name>).</article-title><source>Reichenbachia</source><volume>10</volume>: <fpage>271</fpage>–<lpage>277</lpage>.</mixed-citation></ref><ref id="B62"><mixed-citation xmlns:xlink="http://www.w3.org/1999/xlink" xlink:type="simple"><person-group><name name-style="western"><surname>Wyniger</surname><given-names>D</given-names></name></person-group> (<year>2004</year>) <source>Taxonomy and phylogeny of the Central European bugs genus <italic><tp:taxon-name><tp:taxon-name-part taxon-name-part-type="genus">Psallus</tp:taxon-name-part></tp:taxon-name></italic> (<tp:taxon-name><tp:taxon-name-part taxon-name-part-type="order">Hemiptera</tp:taxon-name-part></tp:taxon-name>, <tp:taxon-name><tp:taxon-name-part taxon-name-part-type="family">Miridae</tp:taxon-name-part></tp:taxon-name>) and faunistics of the terrestrial <tp:taxon-name><tp:taxon-name-part taxon-name-part-type="suborder">Heteroptera</tp:taxon-name-part></tp:taxon-name> of Basel and surroundings (<tp:taxon-name><tp:taxon-name-part taxon-name-part-type="order">Hemiptera</tp:taxon-name-part></tp:taxon-name>).</source><publisher-name>PhD thesis</publisher-name>, <publisher-loc>Philosophisch-Naturwissenschaftlichen Fakultät der Universität Basel</publisher-loc>, <size units="page">108 pp</size>.</mixed-citation></ref><ref id="B16"><mixed-citation xmlns:xlink="http://www.w3.org/1999/xlink" xlink:type="simple"><person-group><name name-style="western"><surname>Josifov</surname><given-names>M</given-names></name></person-group> (<year>1969</year>) <article-title>Einige neue Miriden aus Bulgarien (<tp:taxon-name><tp:taxon-name-part taxon-name-part-type="order">Hemiptera</tp:taxon-name-part></tp:taxon-name>, <tp:taxon-name><tp:taxon-name-part taxon-name-part-type="suborder">Heteroptera</tp:taxon-name-part></tp:taxon-name>).</article-title><source>Reichenbachia</source><volume>12</volume>: <fpage>29</fpage>–<lpage>36</lpage>.</mixed-citation></ref><ref id="B20"><mixed-citation xmlns:xlink="http://www.w3.org/1999/xlink" xlink:type="simple"><person-group><name name-style="western"><surname>Kondorosy</surname><given-names>E</given-names></name></person-group> (<year>2005</year>) <article-title>New true bug species in the Hungarian fauna (<tp:taxon-name><tp:taxon-name-part taxon-name-part-type="suborder">Heteroptera</tp:taxon-name-part></tp:taxon-name>).</article-title><source>Folia Entomologica Hungarica</source><volume>66</volume>: <fpage>17</fpage>–<lpage>22</lpage>.</mixed-citation></ref><ref id="B14"><mixed-citation xmlns:xlink="http://www.w3.org/1999/xlink" xlink:type="simple"><person-group><name name-style="western"><surname>Günther</surname><given-names>H</given-names></name></person-group> (<year>2000</year>) <article-title>Contribution to the fauna of plant bugs (<tp:taxon-name><tp:taxon-name-part taxon-name-part-type="suborder">Heteroptera</tp:taxon-name-part></tp:taxon-name>: <tp:taxon-name><tp:taxon-name-part taxon-name-part-type="family">Miridae</tp:taxon-name-part></tp:taxon-name>) in Slovakia.</article-title><source>Entomological Problems</source><volume>3</volume>: <fpage>59</fpage>–<lpage>60</lpage>.</mixed-citation></ref><ref id="B13"><mixed-citation xmlns:xlink="http://www.w3.org/1999/xlink" xlink:type="simple"><person-group><name name-style="western"><surname>Gogala</surname><given-names>A</given-names></name><name name-style="western"><surname>Gogala</surname><given-names>M</given-names></name></person-group> (<year>1986</year>) <article-title>Seznam vrst stenic, ugotovljenih v Sloveniji (<tp:taxon-name><tp:taxon-name-part taxon-name-part-type="class">Insecta</tp:taxon-name-part></tp:taxon-name>: <tp:taxon-name><tp:taxon-name-part taxon-name-part-type="suborder">Heteroptera</tp:taxon-name-part></tp:taxon-name>). [True bugs of Slovenia (<tp:taxon-name><tp:taxon-name-part taxon-name-part-type="class">Insecta</tp:taxon-name-part></tp:taxon-name>: <tp:taxon-name><tp:taxon-name-part taxon-name-part-type="suborder">Heteroptera</tp:taxon-name-part></tp:taxon-name>)].</article-title><source>Biološki Vestnik</source><volume>34</volume>: <fpage>21</fpage>–<lpage>52</lpage>. [In Slovene, English summary]</mixed-citation></ref><ref id="B12"><mixed-citation xmlns:xlink="http://www.w3.org/1999/xlink" xlink:type="simple"><person-group><name name-style="western"><surname>Gogala</surname><given-names>A</given-names></name></person-group> (<year>2006</year>) <article-title><tp:taxon-name><tp:taxon-name-part taxon-name-part-type="suborder">Heteroptera</tp:taxon-name-part></tp:taxon-name> of Slovenia, III: <tp:taxon-name><tp:taxon-name-part taxon-name-part-type="family">Miridae</tp:taxon-name-part></tp:taxon-name>.</article-title><source>Annales for Istrian and Mediterranean Studies (Historia Naturalis)</source><volume>16</volume>: <fpage>77</fpage>–<lpage>112</lpage>.</mixed-citation></ref></ref-list></tp:taxon-treatment>
